# Supplementary material for: Vitamin D related genetic polymorphisms affect serological response to high-dose vitamin D supplementation in multiple sclerosis
Source: PLoS One. 2021 Dec 2;16(12):e0261097. doi: 10.1371/journal.pone.0261097 (PMC8638856; doi:10.1371/journal.pone.0261097)
Supplement: S1 Table — (XLSX) [file pone.0261097.s001.xlsx]

## Sheet: Blad1
Treatment	BMI 0<25; 1>=25	MRI N(0)/Y(1)	Vit_D_w0	Vit_D_w48	rs4588	rs7041	rs12368653	rs2248359
1	1	0	47.6	357.7	G/G	C/C	A/G	T/T
0	1	0	21.2	12.8	G/T	A/A	A/A	C/T			Calculated value
1	0	0	47.4	308.9	G/T	C/A	A/G	C/C			Missing data/out of range
1	1	0	30.7	150.1	T/T	A/A	A/G	C/T
0	1	0	77.4	26.7	G/T	C/A	A/G	C/T
1	0	0	66.7	332	G/G	C/C	A/G	C/C
1	1	1	150.3	161.5	G/T	C/A	G/G	C/T
1	0	0	129.3	299.3	G/T	C/A	A/G	C/C
1	1	1		276.4
0	1	1	98.3	100.1	G/T	C/A	A/G	T/T
1	0	0	93.6	350.3
1	0		162.6	249.6
0	0	0	90.8	90.7	G/T	C/A	G/G	T/T
0	1	0	89.2	91.7
1	0	0	95.1	285.6
1	0	0	136.2	341.3	G/T	A/A	A/G	C/T
1	0	0
1	1	0	82.2	251.5
0	0	1
1	0	0	136.6	347.9	G/T	C/A	A/A	C/T
1	1	0	81.8	200.8
1	0	0	128.18	133.66	G/G	C/A	G/G	C/T
0	0	0	76	67
0	1		95.2	84	G/G	C/A	G/G	C/T
1	1	0	118.2	363.5	G/G	C/C	A/G	T/T
1	1	0		285.5	G/G	C/A	A/G	C/T
0	0	1		91.5	G/T	C/A	A/G	C/T
1	1	0
0	1	1
1	1	0	32.2	224.2	G/G	C/A	A/G	C/T
1	1	0		156.3	G/T	C/A	G/G	C/C
1	1	0		278.1	G/G	C/A	A/G	C/T
0	1	1	52.2	41.2	G/G	C/C	A/G	T/T
1	1	0	69.7	147.6	G/G	C/A	G/G	C/T
1	1	0	55.8	48.3	G/T	C/A	A/A	C/T
1	0	0	79.1	206.8	G/T	C/A	A/A	T/T
0	0	1	108.4	50	G/T	C/A	A/A	C/T
1	0	0
0	1	0
0	1	1	91.63	86.69	G/G	C/C	A/A	C/T
0	0	1			G/T	A/A	A/G	T/T
0	1	0			G/G	C/C	A/A	C/T
0	0	1			G/T	C/A	A/A	C/C
1	0	0	103.4	329.9	G/G	C/C	A/G	C/T
0	1	0	42.4	86.9	G/T	C/A	A/G	C/C
1	1	0	61.3	258.1
0	0	0	57.7	62.9
0	0	0	65.9	76.7
1	0	0	75.5	286.1	G/G	C/C	A/G	C/T
0	0	0	47.6	32.3
0	1	1
1	1	1	44.9	320.6	G/G	C/A	A/A	C/T
0	1			25.4	G/T	C/A	G/G	C/T
